# Supplementary material for: Development of a Chicken Immunoglobulin Heavy Chain Variable Region (VH) Single-Domain Antibody (sdAb) Against Calsequestrin (CSQ) and Its Application
Source: Antibodies (Basel). 2025 Sep 19;14(3):80. doi: 10.3390/antib14030080 (PMC12452619; doi:10.3390/antib14030080)
Supplement: Supplementary file 1 [file antibodies-14-00080-s001.zip]

Archive with 9 entries (8 files):
- antibodies-3846980-supplementary/
- antibodies-3846980-supplementary/.DS_Store
- antibodies-3846980-supplementary/supplementary Fig. S1.png
- antibodies-3846980-supplementary/supplementary Fig. S2.png
- antibodies-3846980-supplementary/supplementary Fig. S3.png
- antibodies-3846980-supplementary/supplementary Fig. S4.png
- antibodies-3846980-supplementary/supplementary Fig. S5.png
- antibodies-3846980-supplementary/Supplementary Fig. S6.png
- antibodies-3846980-supplementary/Supplementary Table. S1.png
